# Supplementary material for: The dysadherin/FAK axis promotes individual cell migration in colon cancer
Source: Int J Biol Sci. 2024 Apr 8;20(7):2356–69. doi: 10.7150/ijbs.86699 (PMC11077383; doi:10.7150/ijbs.86699)
Supplement: Supplementary file 4 — Supplementary videos 9-12. [file ijbsv20p2356s4.zip]

Archive with 4 entries (4 files):
- Supplementary Video 10.avi
- Supplementary Video 11.avi
- Supplementary Video 12.avi
- Supplementary Video 9.avi
